# Supplementary material for: Gradient Anisotropic Natural Rubber-PNIPAM Composite Hydrogels for Programmable NIR-Responsive Actuation
Source: Gels. 2026 Jun 19;12(6):550. doi: 10.3390/gels12060550 (PMC13298218; doi:10.3390/gels12060550)
Supplement: Supplementary file 1 [file gels-12-00550-s001.zip]

Archive with 1 entries (1 files):
- gels-4284162-supplementary.pdf
